# Supplementary material for: Birch Pollen Related Pear Allergy: A Single-Blind Oral Challenge TRIAL with 2 Pear Cultivars
Source: Nutrients. 2021 Apr 18;13(4):1355. doi: 10.3390/nu13041355 (PMC8073155; doi:10.3390/nu13041355)
Supplement: Supplementary file 1 [file nutrients-13-01355-s001.zip]

Archive with 1 entries (1 files):
- nutrients-1142898-supplementary.pdf
